# Supplementary material for: Pregnant women carrying female fetuses are at higher risk of placental malaria infection
Source: PLoS One. 2017 Jul 28;12(7):e0182394. doi: 10.1371/journal.pone.0182394 (PMC5533337; doi:10.1371/journal.pone.0182394)
Supplement: S1 Table — (XLSX) [file pone.0182394.s001.xlsx]

## Sheet: Sheet1
parity	residence	eduction	Anenatal care	Bed Net	fansidar	Blood film	Blood groups	Gender	Placental blood film	Placental histology	wegiht, kg	Height, cm	Body mass index	Birth wieght	Hemoglobin, g/dl
20	1	town	sec	yes	yes	negative	o	male	no	negative	51.5	160	20.12	3250	10.9
21	1	out	no	yes	no	negative	o	male	no	chronic	57.07	156.97	23.2	2830	11.1
26	1	out	no	no	no	positive	o	male	yes	recent	45	152	19.48	2760	11
16	1	out	primi	no	no	negative	b	male	no	negative	50	157	20.28	3470	11
18	2	out	no	no	no	negative	a	male	no	negative	42.5	156	17.46	3457	14.1
32	7	town	primi	no	yes	positive	o	male	yes	negative	54	164	20.08	1800	12.7
33	5	town	sec	yes	no	negative	o	male	no	negative	49	151	21.49	3810	11.8
25	2	town	primi	yes	no	negative	o	male	no	negative	66	170	22.84	4200	13.5
25	2	town	sec	yes	no	negative	a	male	no	negative	65	160	25.39	2755	13.5
25	1	out	primi	no	yes	negative	b	male	no	negative	45	150	20	2872	10.9
20	1	out	primi	yes	no	negative	a	male	no	negative	57.07	154	23.2	1894	13
32	5	town	primi	no	no	negative	o	male	no	chronic	57.07	165	23.2	3200	13
25	1	town	primi	yes	no	negative	b	male	no	negative	57.07	156.97	23.2	2060	11
20	1	town	primi	yes	no	negative	o	male	no	negative	67	155	27.89	2950	8.3
35	4	out	primi	yes	no	negative	o	male	no	chronic	55	151	24.12	3662	11.2
30	4	out	primi	yes	no	negative	o	male	no	chronic	50	153	21.36	3319	10.8
27	6	out	no	yes	no	negative	o	male	no	chronic	50	162	19.05	3315	11.4
20	3	out	primi	yes	no	negative	a	male	no	negative	65	169	22.76	3449	13.7
26	1	out	sec	yes	no	negative	o	male	no	negative	60	161	23.15	3141	12.4
25	2	out	primi	yes	yes	negative	b	male	no	negative	44	154	18.55	2313	8.5
42	5	town	uni	yes	yes	negative	o	male	no	negative	80	165	29.38	3451	13
18	1	out	primi	no	no	negative	o	male	no	negative	45	155	18.73	3200	9.7
33	6	town	sec	yes	no	negative	o	male	no	chronic	55	159	21.76	3118	11.2
25	3	out	primi	yes	yes	negative	o	male	no	negative	62	157	25.15	4047	12.1
37	5	out	no	no	no	negative	a	male	no	negative	50	148	22.83	1560	13.5
15	1	out	no	yes	yes	negative	b	male	no	negative	45	148	20.54	2250	5.9
29	2	out	sec	yes	yes	negative	o	male	no	negative	58	156	23.83	2990	11.5
24	5	out	no	no	no	negative	o	male	no	negative	45	152	19.48	3674	11.1
28	3	out	primi	yes	yes	negative	b	male	no	negative	67	167	24.02	3546	11.6
18	1	town	sec	yes	no	positive	a	male	yes	negative	57	157	23.12	2841	14
29	4	out	no	yes	no	negative	a	male	no	negative	45	163	16.94	3588	15.4
22	4	out	sec	yes	yes	negative	a	male	no	negative	47	151	20.61	2240	12.1
27	4	town	primi	yes	no	negative	o	male	no	negative	65	150	28.89	3325	9.4
25	3	out	primi	yes	no	negative	ab	male	no	negative	55	157	22.31	3500	10.8
25	1	out	primi	yes	yes	negative	a	male	no	negative	55	156	22.6	3390	14
40	6	out	no	yes	no	negative	b	male	no	negative	57.07	156.97	23.2	2814	7.9
17	1	town	sec	yes	no	negative	o	male	no	chronic	88	158	35.25	2886	10.9
38	5	out	sec	yes	yes	negative	o	male	no	chronic	64	166	23.23	3500	12.8
26	2	out	no	yes	no	negative	o	male	no	negative	53	154	22.35	2620	10
20	1	out	sec	yes	yes	negative	o	male	no	negative	72	153	30.76	3640	10.2
22	2	out	no	no	yes	negative	b	male	no	negative	50	154	21.08	2780	8.6
26	2	out	sec	yes	yes	negative	o	male	no	negative	50	147	23.14	2370	8.4
23	1	town	primi	yes	no	negative	ab	male	no	negative	65	157	26.37	3392	11.48
29	1	out	primi	yes	yes	negative	a	male	no	negative	64	147	29.62	2350	12.2
30	6	out	no	no	yes	negative	ab	male	no	negative	55	153	23.5	2850	11.5
27	2	out	no	no	no	negative	o	male	no	negative	47	150	20.89	2844	12
45	1	out	no	yes	yes	negative	a	male	no	negative	57.07	156.97	23.2	3300	9.7
40	1	town	no	yes	yes	negative	a	male	no	chronic	45	164	16.73	3318	8.9
23	2	out	sec	yes	no	negative	o	male	no	chronic	74	162	28.2	3092	13.8
17	1	out	primi	yes	no	negative	o	male	no	negative	59	151	25.88	3654	10.5
15	1	out	no	yes	no	negative	o	male	no	negative	43	156	17.67	2727	13.1
19	2	out	primi	yes	no	negative	o	male	no	negative	65	159	25.71	3930	12.2
23	1	out	sec	yes	no	negative	o	male	no	negative	64	171	21.89	3327	10.6
29	3	town	sec	yes	yes	negative	o	male	no	chronic	90	158	36.05	2835	10.3
33	6	town	primi	yes	no	negative	o	male	no	negative	55	166	19.96	3064	10.4
26	1	out	uni	yes	no	negative	o	male	no	negative	66	179	20.6	3800	11.3
25	3	out	no	yes	no	negative	o	male	no	activeon chronic	49	149	22.07	2474	12
35	3	out	primi	yes	yes	negative	a	male	no	negative	67	161	25.85	3098	14.1
17	1	out	primi	yes	yes	negative	o	male	no	negative	50	160	19.53	3256	12.9
39	8	town	primi	yes	no	negative	b	male	no	negative	73	158	29.24	3520	11.6
28	1	out	no	yes	no	negative	b	male	no	negative	60	168	21.26	3758	13.6
35	2	out	sec	yes	yes	negative	o	male	no	chronic	58	159	22.94	3939	13
20	7	out	no	no	no	negative	o	male	no	chronic	57.07	156.97	23.2	3037	7.4
31	4	town	sec	yes	yes	negative	a	male	no	negative	83	163	31.24	3888	13.2
20	1	out	uni	yes	no	negative	b	male	no	negative	65	160	25.39	3358	9.4
19	1	out	uni	yes	yes	negative	o	male	no	chronic	74	168	26.22	3420	14.4
30	2	out	sec	yes	yes	negative	b	male	no	negative	54	166	19.6	2662	14.7
20	2	out	no	yes	no	negative	o	male	no	chronic	50	163	18.82	3135	11.3
17	1	out	primi	yes	no	negative	o	male	no	negative	43	156	17.67	2535	13.2
30	10	out	no	yes	no	negative	a	male	no	negative	40	159	15.82	2740	7.3
20	3	out	no	yes	no	negative	o	male	no	chronic	40	152	17.31	2938	14.4
38	4	town	primi	yes	no	negative	b	male	no	negative	89	144	42.92	3168	8.3
20	2	out	sec	yes	yes	negative	a	male	no	negative	60	162	22.86	3218	11.1
22	3	town	primi	yes	yes	negative	o	male	no	negative	64	148	29.22	4020	13
23	2	out	primi	yes	no	negative	o	male	no	chronic	55	162	20.96	2828	9
25	3	out	no	no	yes	negative	b	male	no	negative	42	151	18.42	2865	11.3
22	2	out	sec	yes	no	negative	a	male	no	negative	82	160	32.03	3766	11.9
20	1	out	no	no	yes	negative	o	male	no	negative	54	153	23.07	2028	10.9
16	1	out	no	no	no	negative	o	male	no	chronic	51	151	22.37	3080	10
20	3	out	primi	yes	no	negative	o	male	no	chronic	57.07	156.97	23.2	2916	8
20	2	out	primi	yes	no	negative	a	male	no	negative	65	161	25.08	3182	7
28	5	out	no	no	no	negative	b	male	no	chronic	55	148	25.11	3250	9
30	6	out	no	no	yes	negative	a	male	no	negative	50	165	18.37	3110	9
37	8	out	primi	yes	no	negative	o	male	no	negative	71	176	22.92	3515	10
30	2	out	sec	yes	no	negative	b	male	no	negative	70	171	23.94	3010	10.3
24	2	town	primi	no	yes	negative	o	male	no	chronic	55	170	19.03	3448	7
18	1	town	primi	yes	no	negative	o	male	no	negative	57.07	156.97	23.2	2814	8.2
20	1	out	primi	yes	yes	negative	ab	male	no	activeon chronic	46	146	21.58	3072	10.2
30	5	out	primi	yes	yes	negative	o	male	no	chronic	58	176	18.72	2196	16
32	2	out	sec	yes	no	negative	o	male	no	chronic	66	136	35.68	3474	15.2
27	2	town	sec	yes	no	negative	o	male	no	negative	57.07	156.97	23.2	3830	16
35	2	out	no	yes	no	negative	b	male	no	negative	51	154	21.5	2634	13.6
25	3	out	no	yes	no	negative	ab	male	no	negative	57.07	156.97	23.2	3680	11.2
25	5	out	no	yes	no	negative	ab	male	no	negative	45	157	18.26	2400	6.2
35	9	out	no	yes	no	negative	o	male	no	negative	55	170	19.03	3500	12.2
25	3	out	no	yes	yes	negative	o	male	no	chronic	45	159	17.8	3600	12.2
20	1	town	sec	yes	no	negative	b	male	no	negative	60	178	18.94	3600	12.2
16	1	out	no	no	no	negative	ab	male	no	negative	60	155	24.97	2600	15
35	3	out	sec	yes	yes	negative	ab	male	no	negative	60	150	26.67	3500	11.6
16	1	out	primi	yes	yes	negative	o	male	no	negative	50	138	26.25	2730	5.8
25	4	out	no	no	no	negative	o	male	no	negative	45	142	22.32	2314	11.5
30	6	out	primi	yes	no	negative	a	male	no	negative	60	150	26.67	3136	12.2
35	2	out	no	yes	no	negative	b	male	no	negative	68	161	26.23	3081.45	9.6
38	2	out	sec	yes	yes	negative	a	male	no	negative	74	160	28.91	3081.45	7.2
29	1	town	uni	yes	yes	negative	o	male	no	chronic	60	165	22.04	2718	11.3
26	1	out	sec	yes	no	negative	b	male	no	negative	57.07	156.97	23.2	3226	11.48
20	1	out	primi	yes	no	negative	o	male	no	negative	55	140	28.06	3800	9.1
20	1	out	no	yes	no	negative	o	male	no	negative	55	160	21.48	3500	12.1
16	1	town	primi	yes	no	negative	o	male	no	negative	45	140	22.96	2500	11.4
25	1	out	sec	yes	no	negative	o	male	no	negative	57	150	25.33	3830	10
17	1	out	primi	no	no	negative	o	male	no	chronic	57.07	156.97	23.2	3640	11.48
30	6	out	no	yes	yes	negative	b	male	no	chronic	57.07	156.97	23.2	3648	11.48
30	2	out	no	yes	no	negative	a	male	no	negative	57.07	156.97	23.2	3356	12.4
20	2	out	no	no	no	negative	o	male	no	negative	57.07	156.97	23.2	3081.45	11.48
30	2	out	primi	yes	no	negative	b	male	no	negative	57.07	156.97	23.2	2208	11.48
27	1	out	no	yes	no	negative	o	male	no	chronic	50	153	21.36	1394	8.8
25	2	out	sec	yes	no	negative	o	male	no	chronic	69	162	26.29	3200	8.5
32	7	town	no	yes	no	negative	o	male	no	negative	60	164	22.31	2500	11.48
28	1	out	no	yes	no	negative	o	male	no	negative	65	175	21.22	3400	10.1
25	1	out	primi	yes	no	negative	a	male	no	negative	59	160	23.05	3007	9.7
20	2	out	primi	no	no	negative	o	male	no	negative	62	170	21.45	3700	12.9
35	4	out	no	no	yes	negative	o	male	no	negative	55	161	21.22	3457	11.1
23	2	out	sec	yes	no	negative	o	femal	no	chronic	69	151	30.26	4260	10.3
23	3	out	sec	yes	no	negative	b	femal	no	chronic	39	146	18.3	3000	13.2
28	6	out	primi	yes	no	negative	o	femal	no	chronic	57	164	21.19	4210	11.9
20	2	out	primi	yes	yes	negative	ab	femal	no	negative	59	150	26.22	2965	11.9
35	5	out	primi	yes	no	negative	a	femal	no	activeon chronic	66	173	22.05	2614	11.5
16	1	town	sec	yes	no	negative	ab	femal	no	negative	57.07	156.97	23.2	2740	11.48
20	2	town	no	yes	no	negative	o	femal	no	negative	57.07	156.97	23.2	3300	13.6
27	2	town	no	yes	yes	negative	a	femal	no	negative	52	159	20.57	2895	11.5
16	1	town	no	no	no	positive	b	femal	yes	negative	49	152	21.21	3274	11.5
26	1	town	primi	yes	yes	positive	o	femal	no	negative	45	155	18.73	3370	13.9
28	4	out	sec	yes	no	negative	b	femal	yes	negative	45	149	20.27	3700	8.5
35	5	out	primi	yes	yes	positive	b	femal	yes	chronic	57.07	156.97	23.2	3081.45	13.4
17	1	out	no	no	yes	negative	o	femal	no	negative	45	150	20	3210	10.2
38	7	out	no	yes	no	negative	a	femal	no	negative	50	145	23.78	3250	12.2
22	1	out	primi	yes	no	negative	a	femal	no	negative	64	154	26.99	3200	11.1
20	1	town	sec	yes	no	negative	a	femal	yes	chronic	57.07	156.97	23.2	2000	5.5
35	7	out	no	yes	yes	negative	o	femal	no	chronic	57.07	156.97	23.2	3150	14
31	4	out	sec	yes	yes	negative	o	femal	no	negative	80	161	30.86	3210	12.1
20	2	out	no	yes	yes	negative	a	femal	no	chronic	44	161	16.97	2900	12.1
17	1	out	no	no	no	negative	b	femal	no	negative	40	159	15.82	2660	13.2
19	1	town	primi	yes	yes	negative	o	femal	no	chronic	41	103	38.65	2576	14.5
18	1	out	primi	yes	no	negative	a	femal	no	negative	46	169	16.11	3370	11.7
25	1	out	no	yes	yes	negative	ab	femal	no	chronic	45	141	22.63	2790	10.4
25	1	out	no	yes	no	negative	a	femal	no	negative	45	151	19.74	2086	13.4
23	4	town	sec	yes	no	negative	a	femal	no	chronic	69	155	28.72	4150	14.8
23	1	out	primi	yes	no	negative	o	femal	no	negative	45	152	19.48	2940	11.4
19	1	out	primi	no	no	negative	b	femal	no	chronic	55	154	23.19	2622	10
29	3	town	sec	yes	no	negative	o	femal	no	negative	59	148	26.94	3389	9.6
40	1	out	sec	yes	yes	negative	o	femal	no	chronic	95	169	33.26	2791	9.5
28	3	town	uni	yes	no	negative	o	femal	no	chronic	94	165	34.53	2980	9.2
27	6	out	no	yes	yes	negative	o	femal	no	negative	57	161	21.99	3815	10
21	2	out	sec	yes	yes	negative	o	femal	no	negative	55	165	20.2	2410	10.6
14	1	out	primi	yes	yes	negative	b	femal	no	negative	45	152	19.48	1976	13.3
18	1	out	no	no	no	negative	o	femal	no	negative	40	147	18.51	2866	8.9
35	9	out	no	no	yes	negative	a	femal	no	negative	64	148	29.22	3973	7.4
27	2	town	sec	no	no	negative	a	femal	no	negative	78	158	31.24	2820	11.2
23	2	out	sec	yes	no	negative	o	femal	no	chronic	69	151	30.26	4260	10.3
23	2	out	sec	yes	no	negative	a	femal		chronic	59	159	23.34	2364	11.3
35	5	town	sec	yes	yes	negative	ab	femal	no	chronic	70	154	29.52	1070	11
35	1	out	uni	yes	no	negative	o	femal	no	negative	79	156	32.46	2844	9.8
15	1	town	primi	yes	yes	negative	o	femal	no	chronic	58	160	22.66	3037	14.3
22	1	out	primi	yes	yes	negative	a	femal	no	negative	40	157	16.23	3337	8.7
30	6	out	primi	yes	no	negative	b	femal	no	chronic	70	195	18.41	3320	10.1
30	4	town	primi	yes	no	negative	b	femal	no	negative	42	135	23.05	3210	13.1
27	3	town	primi	no	no	negative	b	femal	no	negative	62	159	24.52	3155	11.9
30	3	out	uni	yes	yes	negative	o	femal	no	negative	57	164	21.19	3430	6.3
31	3	out	no	yes	no	negative	a	femal	no	activeon chronic	58	150	25.78	3340	14
25	8	out	no	yes	no	negative	a	femal	no	negative	61	149	27.48	3020	12.3
36	1	town	sec	yes	yes	negative	b	femal	no	negative	60	155	24.97	2788	12.9
19	1	out	primi	yes	yes	negative	b	femal	no	negative	55	153	23.5	3058	13.6
18	1	town	no	yes	no	negative	o	femal	no	chronic	57.07	156.97	23.2	2876	12.5
23	1	out	no	yes	yes	negative	a	femal	no	negative	49	154	20.66	2550	8.5
23	4	out	no	yes	yes	negative	o	femal	no	chronic	43	144	20.74	3230	13.1
19	1	town	sec	yes	yes	negative	b	femal	no	negative	47	154	19.82	3095	13.4
25	2	out	sec	yes	no	negative	o	femal	no	chronic	49	160	19.14	3120	15.1
27	3	out	primi	yes	no	negative	b	femal	no	chronic	68	153	29.05	3330	7.8
20	1	out	no	no	no	negative	o	femal	no	negative	50	156	20.55	3600	8.5
30	5	out	primi	yes	yes	negative	b	femal	no	negative	52	160	20.31	4000	13
32	1	out	sec	yes	no	negative	b	femal	no	negative	59	155	24.56	2400	13.2
23	3	town	primi	yes	no	negative	b	femal	no	chronic	51	151	22.37	2947	10.6
18	1	out	primi	yes	no	negative	a	femal	no	chronic	50	159	19.78	2752	12.1
30	5	town	primi	yes	no	negative	o	femal	no	chronic	82	156	33.69	3259	15.6
19	1	town	primi	yes	no	negative	o	femal	no	chronic	46	159	18.2	2227	13.5
35	2	out	no	yes	no	negative	ab	femal	no	chronic	56	162	21.34	2974	14.1
20	4	out	no	no	no	negative	o	femal	no	negative	55	155	22.89	2850	13.1
25	3	out	no	yes	no	negative	ab	femal	no	negative	45	144	21.7	2558	12.5
40	8	out	no	no	yes	negative	b	femal	no	negative	49	161	18.9	3012	11.1
18	1	out	no	yes	no	negative	a	femal	no	negative	45	150	20	2120	15
25	3	out	no	no	yes	negative	b	femal	no	chronic	50	155	20.81	3679	13.1
40	9	out	no	no	yes	negative	a	femal	no	negative	48	155	19.98	2234	12.6
20	1	out	no	no	no	negative	o	femal	no	negative	35	150	15.56	2554	11.9
24	1	out	uni	yes	no	negative	a	femal	no	negative	50	151	21.93	3450	13
45	8	out	no	no	yes	negative	b	femal	no	chronic	50	154	21.08	4142	11.2
32	6	town	primi	yes	yes	negative	o	femal	no	chronic	60	160	23.44	3760	12.9
25	2	out	sec	yes	yes	negative	a	femal	no	negative	57.07	156.97	23.2	3000	12.6
22	3	out	primi	yes	no	negative	b	femal	no	negative	60	155	24.97	3691	11.3
25	1	out	no	yes	yes	negative	a	femal	no	negative	65	166	23.59	1974	7.5
19	2	town	primi	yes	yes	negative	o	femal	no	chronic	50	150	22.22	2463	11
26	1	town	uni	yes	no	negative	b	femal	no	chronic	65	161	25.08	2574	10.8
22	1	out	sec	yes	no	negative	a	femal	no	chronic	62	159	24.52	3054	8
24	3	out	no	yes	no	negative	o	femal	no	chronic	42	151	18.42	3236	10.5
30	3	out	sec	yes	yes	negative	ab	femal	no	chronic	60	156	24.65	3520	12
26	1	out	primi	yes	no	negative	o	femal	no	negative	57.07	156.97	23.2	3276	10
18	1	out	no	no	no	positive	b	femal		negative	57.07	156.97	23.2	2776	12.5
20	2	out	no	no	no	negative	a	femal	no	recent	67	155	27.89	3056	11
37	4	town	primi	yes	yes	negative	b	femal	no	negative	70	162	26.67	2550	12
18	1	out	primi	yes	no	negative	b	femal	no	negative	57.07	156.97	23.2	3081.45	16
38	4	out	primi	yes	yes	negative	b	femal	no	chronic	55	161	21.22	3120	11.2
28	9	out	primi	yes	no	negative	a	femal	no	negative	53	156.97	23.2	3058	11
22	3	out	no	yes	yes	negative	o	femal	no	negative	75	172	25.35	2260	11.3
25	1	town	uni	yes	no	negative	b	femal	no	negative	80	167	28.69	3558	15
20	1	out	no	no	no	negative	o	femal	no	negative	59	161	22.76	2202	11.48
35	2	out	primi	yes	no	negative	o	femal	no	negative	36.7	141	18.46	3162	12.1
29	2	town	uni	yes	yes	negative	o	femal	no	chronic	57.07	156.97	23.2	3474	11.48
21	3	out	primi	yes	yes	negative	o	femal	no	negative	45	149	20.27	2746	17
17	1	out	primi	yes	no	negative	a	femal	no	chronic	57.07	156.97	23.2	4000	12
40	6	out	no	yes	yes	negative	ab	femal	no	negative	65	165	23.88	4000	13.3
20	1	out	uni	yes	no	negative	o	femal	no	chronic	60	163	22.58	3366	14.3
18	1	town	sec	yes	no	negative	b	femal	no	negative	69	172	23.32	3828	15.2
23	2	out	no	yes	yes	negative	a	femal	no	negative	55	160	21.48	2410	15.7
27	1	out	no	yes	yes	negative	ab	femal	no	chronic	50	150	22.22	3210	12
16	1	out	no	yes	no	negative	o	femal	no	negative	50	147	23.14	3370	14.1
25	3	out	sec	yes	yes	negative	o	femal	no	negative	53	155	22.06	2492	16
30	1	out	primi	yes	yes	negative	b	femal	no	negative	65	166	23.59	1550	8.2
20	2	out	primi	yes	no	negative	a	femal	no	negative	50	176	16.14	3386	12.6
22	1	out	sec	yes	no	negative	o	femal	no	negative	57.07	156.97	23.2	2210	16
30	8	out	no	no	yes	negative	o	femal	no	negative	55	148	25.11	3200	8.6
30	1	out	no	yes	no	negative	o	femal	no	negative	60	170	20.76	4000	14
30	3	out	primi	yes	yes	negative	o	femal	no	chronic	50	169	17.51	2488	14.4
30	2	out	sec	yes	no	negative	b	femal	no	negative	68	167	24.38	3134	14.2
25	2	out	primi	yes	yes	negative	o	femal	no	negative	60	166	21.77	3684	9.1
35	4	out	sec	yes	yes	negative	o	femal	no	negative	70	166	25.4	3000	12.8
27	3	out	no	no	no	negative	b	femal	no	chronic	45	150	20	2968	8.1
22	1	out	sec	yes	no	negative	a	femal	no	negative	50	135	27.43	2978	14.1
23	2	out	primi	yes	no	negative	b	femal	no	recent	50	150	22.22	2838	11.1
26	4	out	primi	no	yes	negative	ab	femal	no	negative	60	165	22.04	3480	12.6
27	7	out	primi	yes	yes	negative	a	femal	no	recent	50	160	19.53	2582	12.1
30	9	town	primi	no	no	negative	b	femal	no	activeon chronic	50	150	22.22	2844	12.1
35	2	out	primi	yes	no	negative	b	femal	no	chronic	64	159	25.32	3644	7.7
20	1	out	no	yes	no	negative	a	femal	no	chronic	57.07	156.97	23.2	2620	12.2
25	1	town	uni	yes	no	negative	o	femal	no	negative	60	150	26.67	3480	9.6
36	2	town	primi	yes	no	negative	b	femal	no	chronic	75	160	29.3	3081.45	11.48
20	1	out	primi	yes	no	negative	o	femal	no	negative	60	165	22.04	3246	12.8
35	6	out	primi	yes	no	negative	o	femal	no	activeon chronic	71	171	24.28	4034	11.48
19	1	town	sec	yes	no	negative	o	femal	no	negative	70	170	24.22	3081.45	12.8
25	2	out	no	yes	no	negative	o	femal	no	chronic	60	167	21.51	3170	11.48
23	1	town	sec	yes	no	negative	a	femal	no	chronic	80	170	27.68	3081.45	7.9
35	3	out	primi	no	no	negative	o	femal	no	activeon chronic	57.07	156.97	23.2	2856	11.48
25	2	out	primi	yes	yes	negative	b	femal	no	negative	45	146	21.11	3000	11.48
20	3	out	no	yes	no	negative	a	femal	no	chronic	45	151	19.74	2300	9.9
30	4	out	no	no	no	negative	o	femal	no	negative	50	145	23.78	4100	9.7
22	1	out	no	no	no	negative	b	femal	no	negative	60	167	21.51	3081.45	10.1
18	1	out	primi	yes	no	negative	o	femal	no	chronic	57	149	25.67	2500	12.1
27	3	out	uni	yes	no	negative	o	femal	no	chronic	60	160	23.44	3000	13.1
35	6	out	sec	yes	no	negative	o	femal	no	chronic	61	167	21.87	3244	11.1
30	1	out	no	yes	no	negative	o	femal	no	negative	55	150	24.44	2500	10.9
35	2	out	uni	yes	no	negative	a	femal	no	negative	56	156	23.01	3088	11.48
20	1	out	primi	no	yes	negative	o	femal	no	chronic	57.07	156.97	23.2	3448	10.8
38	3	out	sec	yes	no	negative	b	femal	no	negative	57.07	156.97	23.2	3034	12.1
18	1	out	no	yes	no	negative	o	femal	no	negative	53	153	22.64	2181	12.7
24	1	town	primi	yes	no	negative	ab	femal	no	negative	63	163	23.71	3081.45	11.2
18	1	out	no	yes	no	negative	a	femal	no	negative	50	157	20.28	3081.45	12.3
16	1	out	primi	yes	yes	negative	a	male		negative	50	157	23.2	3470	11
19	2	out	sec	yes	no	negative	o	male		negative	66	164	23.2	4080	12.3
18	2	out	primi	yes	yes	negative	a	male		negative	42.5	156	23.2	3457	14.1
32	7	out	sec	yes	yes	negative	b	male		negative	54	164	23.2	1800	12.7
15	1	out	no	no	no	negative	a	male		negative	57.07	156.97	23.2	3450	11.3
20	3	out	sec	yes	no	negative	o	male		negative	65	169	23.2	3449	13.7
26	1	out	primi	yes	no	negative	b	male		negative	60	161	23.2	3141	12.4
18	1	out	primi	no	yes	negative	o	male		negative	57	157	23.2	2841	14
26	2	out	primi	yes	yes	negative	o	male		negative	50	147	23.2	2370	8.4
23	1	town	primi	no	no	negative	o	male		negative	65	157	23.2	3392	11.48
29	1	out	primi	yes	no	negative	o	male		negative	64	147	23.2	2350	12.2
30	6	out	no	yes	no	negative	a	male		negative	55	153	23.2	2850	11.5
45	11	town	uni	yes	no	negative	b	male		negative	57.07	156.97	23.2	3300	9.7
15	1	town	primi	yes	no	negative	o	male		negative	43	156	23.2	2727	13.1
37	8	out	primi	yes	no	negative	o	male		negative	71	176	23.2	3515	10
25	3	out	primi	yes	no	negative	b	male		negative	57.07	156.97	23.2	3680	11.2
35	3	town	sec	yes	no	negative	a	male		negative	60	150	23.2	3500	11.6
22	2	out	no	no	no	negative	a	male		negative	55	155	23.2	2820	11.2
30	6	town	sec	yes	no	negative	a	male		negative	60	150	23.2	3136	12.2
35	2	out	primi	no	no	negative	o	male		negative	68	161	23.2	3081.45	9.6
38	2	out	primi	yes	yes	negative	ab	male		negative	74	160	23.2	3081.45	7.2
20	1	out	no	yes	no	negative	a	male		negative	55	160	23.2	3500	12.1
25	1	out	no	no	no	negative	b	male		negative	57	150	23.2	3830	10
30	2	out	no	no	no	negative	o	male		negative	57.07	156.97	23.2	3356	12.4
32	7	out	sec	yes	no	negative	o	male		negative	60	164	23.2	2500	11.48
20	3	out	uni	yes	no	negative	o	male		negative	62	150	23.2	3081.45	7.1
21	1	out	sec	yes	no	negative	o	male		negative	65	175	23.2	3400	10.1
20	2	out	no	yes	no	negative	b	male		negative	62	170	23.2	3700	12.9
16	1	out	uni	yes	no	negative	o	femal		negative	57.07	156.97	23.2	2740	11.48
27	2	out	primi	yes	no	negative	ab	femal		negative	52	159	23.2	2895	11.5
16	1	out	sec	yes	no	negative	a	femal		negative	49	152	23.2	3274	11.5
23	1	out	no	yes	no	negative	ab	femal		negative	45	155	23.2	3370	13.9
17	1	town	no	yes	no	negative	o	femal		negative	45	150	23.2	3210	10.2
17	1	out	no	yes	no	negative	a	femal		negative	40	159	23.2	2660	13.2
35	9	out	primi	yes	yes	negative	a	femal		negative	64	148	23.2	3973	7.4
30	3	out	sec	yes	no	negative	o	femal		negative	57	164	23.2	3430	6.3
25	8	out	primi	yes	yes	negative	o	femal		negative	61	149	23.2	3020	12.3
19	1	out	sec	yes	yes	negative	o	femal		negative	55	153	23.2	3058	13.6
40	8	out	no	no	no	negative	o	femal		negative	49	161	23.2	3012	11.1
24	1	out	sec	yes	no	negative	o	femal		negative	50	151	23.2	3450	13
22	3	out	primi	yes	no	negative	o	femal		negative	60	155	23.2	3691	11.3
18	1	out	primi	no	yes	negative	o	femal		negative	57.07	156.97	23.2	2776	12.5
16	1	out	primi	yes	yes	negative	o	femal		negative	50	147	23.2	3370	14.1
30	1	town	primi	no	no	negative	o	femal		negative	60	170	23.2	4000	14
35	3	out	primi	yes	no	negative	a	femal		negative	50	150	23.2	2700	11.1
25	2	out	no	yes	no	negative	o	femal		negative	45	146	23.2	3000	11.48
30	4	town	uni	yes	no	negative	b	femal		negative	50	145	23.2	4100	9.7
22	1	town	primi	yes	no	negative	b	femal		negative	60	167	23.2	3081.45	10.1
30	1	out	primi	yes	no	negative	a	femal		negative	55	150	23.2	2500	10.9
24	1	out	primi	yes	no	negative	a	femal		negative	63	163	23.2	3081.45	11.2
26	1	town	sec	yes	no	negative	a	male		recent	45	152	23.2	2760	11
35	5	out	no	no	no	negative	b	femal		activeon chronic	66	173	23.2	2614	11.5
31	3	town	sec	yes	no	negative	o	femal		activeon chronic	58	150	23.2	3340	14
32	5	out	primi	no	no	negative	b	male		chronic	57.07	165	23.2	3200	13
40	12	out	primi	yes	yes	negative	o	male		chronic	40	155	23.2	3320	11.5
33	6	out	no	yes	no	negative	o	male		chronic	55	159	23.2	3118	11.2
29	3	out	no	no	no	negative	a	male		chronic	90	158	23.2	2835	10.3
17	1	out	no	no	no	negative	o	male		chronic	57.07	156.97	23.2	3640	11.48
30	6	out	no	yes	no	negative	b	male		chronic	57.07	156.97	23.2	3648	11.48
20	1	out	uni	yes	no	negative	a	femal		chronic	57.07	156.97	23.2	2000	5.5
35	7	out	sec	yes	no	negative	o	femal		chronic	57.07	156.97	23.2	3150	14
19	1	out	no	yes	no	negative	o	femal		chronic	41	103	23.2	2576	14.5
25	1	out	uni	yes	no	negative	b	femal		chronic	45	141	23.2	2790	10.4
23	4	out	primi	yes	yes	negative	a	femal		chronic	43	144	23.2	3230	13.1
18	1	out	sec	yes	no	negative	o	femal		chronic	50	159	23.2	2752	12.1
19	1	out	no	yes	no	negative	a	femal		chronic	46	159	23.2	2227	13.5
26	1	town	primi	yes	no	negative	b	femal		chronic	65	161	23.2	2574	10.8
35	2	out	no	yes	no	negative	a	femal		chronic	64	159	23.2	3644	7.7
20	1	out	primi	yes	yes	negative	o	femal		chronic	57.07	156.97	23.2	2620	12.2
36	2	out	sec	yes	no	negative	b	femal		chronic	75	160	23.2	3081.45	11.48
23	1	out	primi	yes	yes	negative	o	femal		chronic	80	170	23.2	3081.45	7.9
20	3	out	sec	yes	yes	negative	o	femal		chronic	45	151	23.2	2300	9.9
27	3	out	no	no	no	negative	o	femal		chronic	60	160	23.2	3000	13.1
35	6	out	sec	yes	no	negative	o	femal		chronic	61	167	23.2	3244	11.1
20	1	out	primi	yes	no	negative	a	femal		chronic	57.07	156.97	23.2	3448	10.8
